# Supplementary material for: Virulence Spectra of Hungarian Pyrenophora teres f. teres Isolates Collected from Experimental Fields Show Continuous Variation without Specific Isolate × Barley Differential Interactions
Source: J Fungi (Basel). 2024 Feb 28;10(3):184. doi: 10.3390/jof10030184 (PMC10971109; doi:10.3390/jof10030184)
Supplement: Supplementary file 1 [file jof-10-00184-s001.zip]

Archive with 1 entries (1 files):
- jof-2807912-supplementary.pdf
